# Supplementary material for: Distinct transcriptional roles for Histone H3-K56 acetylation during the cell cycle in Yeast
Source: Nat Commun. 2019 Sep 26;10:4372. doi: 10.1038/s41467-019-12400-5 (PMC6763489; doi:10.1038/s41467-019-12400-5)
Supplement: Supplementary file 4 — Supplementary Data 1 [file 41467_2019_12400_MOESM4_ESM.xlsx]

## Sheet: Sheet1
Gene	WTG1av	WTS30av	WTS60av	WTS90av	Asf1G1av	Asf1S30av	Asf1S60av	Asf1S90av	WTG1av_normalized	WTS30av_normalized	WTS60av_normalized	WTS90av_normalized	Asf1G1av_normalized	Asf1S30av_normalized	Asf1S60av_normalized	Asf1S90av_normalized
YDL125C	97.6	66.7	73.2	152.6	37	260.9	35	50.6	117.143	73.3333	96.6667	216.667	48.125	300	42	83.5
YDL126C	622.6	639.4	679.3	874.8	246.2	1961.4	229.2	367.9	747.143	703.333	896.667	1242.22	320	2255.56	275	607
YDL133C-A	1094	933.3	1108.6	1676.1	464.9	3091.8	370.8	703	1312.86	1026.67	1463.33	2380	604.375	3555.56	445	1160
YDL134C	125	78.8	106.1	116.6	47.1	222.2	37.5	47.3	150	86.6667	140	165.556	61.25	255.556	45	78
YDL135C	198.8	133.3	128.8	128.3	7.2	115.9	5.8	19.7	238.571	146.667	170	182.222	9.375	133.333	7	32.5
YDL139C	3.6	6.1	7.6	8.6	4.3	38.6	3.3	14.5	4.28571	6.66667	10	12.2222	5.625	44.4444	4	24
YDL140C	485.7	527.3	527.8	783.3	186.1	1449.3	211.7	339.4	582.857	580	696.667	1112.22	241.875	1666.67	254	560
YDL142C	16.7	9.1	15.2	20.3	12	67.6	11.7	35.2	20	10	20	28.8889	15.625	77.7778	14	58
YDL144C	36.9	42.4	27.8	45.4	21.2	135.3	8.3	15.8	44.2857	46.6667	36.6667	64.4444	27.5	155.556	10	26
YDL145C	275	363.6	401.5	452.3	101	1294.7	119.2	166.7	330	400	530	642.222	131.25	1488.89	143	275
YDL148C	70.2	97	83.3	207.4	11.1	67.6	5.8	17.3	84.2857	106.667	110	294.444	14.375	77.7778	7	28.5
YDL153C	102.4	139.4	161.6	313.8	17.8	125.6	13.3	26.4	122.857	153.333	213.333	445.556	23.125	144.444	16	43.5
YDL157C	38.1	21.2	65.7	49.3	19.7	77.3	19.2	22.7	45.7143	23.3333	86.6667	70	25.625	88.8889	23	37.5
YDL160C	131	136.4	96	148.7	55.3	541.1	33.3	75.8	157.143	150	126.667	211.111	71.875	622.222	40	125
YJR050W	23.8	24.2	22.7	25.8	8.2	38.6	15	26.1	28.5714	26.6667	30	36.6667	10.625	44.4444	18	43
YJR051W	61.9	36.4	25.3	54	26	115.9	25	29.4	74.2857	40	33.3333	76.6667	33.75	133.333	30	48.5
YJR052W	34.5	9.1	17.7	41.5	14.9	135.3	5.8	20	41.4286	10	23.3333	58.8889	19.375	155.556	7	33
YJR053W	10.7	12.1	7.6	21.1	2.9	38.6	5.8	7	12.8571	13.3333	10	30	3.75	44.4444	7	11.5
YJR054W	53.6	27.3	27.8	50.9	22.1	135.3	26.7	60.6	64.2857	30	36.6667	72.2222	28.75	155.556	32	100
YJR055W	8.3	9.1	7.6	28.2	1.9	19.3	0.8	14.2	10	10	10	40	2.5	22.2222	1	23.5
YJR057W	10.7	24.2	17.7	35.2	2.9	29	5	6.4	12.8571	26.6667	23.3333	50	3.75	33.3333	6	10.5
YJR059W	59.5	39.4	40.4	78.2	24.5	299.5	35	62.4	71.4286	43.3333	53.3333	111.111	31.875	344.444	42	103
YJR060W	23.8	30.3	37.9	72.8	8.2	9.7	5	10.3	28.5714	33.3333	50	103.333	10.625	11.1111	6	17
YJR061W	15.5	9.1	15.2	16.4	4.8	67.6	5	21.5	18.5714	10	20	23.3333	6.25	77.7778	6	35.5
YJR063W	27.4	24.2	32.8	82.2	10.6	106.3	15.8	38.5	32.8571	26.6667	43.3333	116.667	13.75	122.222	19	63.5
YJR064W	178.6	206.1	224.7	362.3	57.2	347.8	37.5	167.6	214.286	226.667	296.667	514.444	74.375	400	45	276.5
YJR066W	127.4	112.1	90.9	176.1	46.6	231.9	30.8	79.7	152.857	123.333	120	250	60.625	266.667	37	131.5
YJR068W	22.6	54.5	50.5	75.9	7.2	19.3	2.5	8.2	27.1429	60	66.6667	107.778	9.375	22.2222	3	13.5
YJR074W	9.5	15.2	20.2	20.3	2.4	29	4.2	2.7	11.4286	16.6667	26.6667	28.8889	3.125	33.3333	5	4.5
YJR075W	133.3	136.4	118.7	226.9	47.6	251.2	30.8	84.5	160	150	156.667	322.222	61.875	288.889	37	139.5
YJR078W	22.6	18.2	32.8	18	7.2	29	5	17.6	27.1429	20	43.3333	25.5556	9.375	33.3333	6	29
YJR084W	32.1	12.1	12.6	47.7	13	193.2	9.2	22.7	38.5714	13.3333	16.6667	67.7778	16.875	222.222	11	37.5
YJR089W	31	51.5	30.3	55.6	13	19.3	10	17.3	37.1429	56.6667	40	78.8889	16.875	22.2222	12	28.5
YJR092W	10.7	15.2	45.5	86.9	2.9	38.6	3.3	9.7	12.8571	16.6667	60	123.333	3.75	44.4444	4	16
YJR094W-A	326.2	342.4	409.1	1003.1	115.9	840.6	87.5	161.2	391.429	376.667	540	1424.44	150.625	966.667	105	266
YJR096W	14.3	15.2	17.7	25.8	3.8	9.7	2.5	7.6	17.1429	16.6667	23.3333	36.6667	5	11.1111	3	12.5
YJR099W	15.5	27.3	5.1	29.7	5.3	77.3	9.2	23.6	18.5714	30	6.66667	42.2222	6.875	88.8889	11	39
YJR101W	25	18.2	15.2	54.8	8.7	58	5.8	11.2	30	20	20	77.7778	11.25	66.6667	7	18.5
YJR103W	78.6	72.7	68.2	88.4	32.7	280.2	37.5	61.8	94.2857	80	90	125.556	42.5	322.222	45	102
YJR105W	172.6	233.3	227.3	319.2	52.9	705.3	11.7	40.6	207.143	256.667	300	453.333	68.75	811.111	14	67
YJR106W	36.9	39.4	48	63.4	17.8	106.3	12.5	28.8	44.2857	43.3333	63.3333	90	23.125	122.222	15	47.5
YJR110W	26.2	15.2	27.8	25	9.6	58	10.8	28.8	31.4286	16.6667	36.6667	35.5556	12.5	66.6667	13	47.5
YJR112W-A	14.3	6.1	20.2	23.5	4.3	29	5.8	15.2	17.1429	6.66667	26.6667	33.3333	5.625	33.3333	7	25
YJR117W	83.3	93.9	58.1	135.4	33.2	309.2	42.5	52.7	100	103.333	76.6667	192.222	43.125	355.556	51	87
YJR121W	558.3	636.4	666.7	881.8	141.3	811.6	88.3	213.9	670	700	880	1252.22	183.75	933.333	106	353
YJR122W	9.5	12.1	27.8	18.8	2.4	58	12.5	28.5	11.4286	13.3333	36.6667	26.6667	3.125	66.6667	15	47
YJR123W	1227.4	1260.6	1436.9	2391.2	261.5	2193.2	275.8	483.6	1472.86	1386.67	1896.67	3395.56	340	2522.22	331	798
YJR131W	29.8	39.4	27.8	48.5	12	154.6	16.7	28.8	35.7143	43.3333	36.6667	68.8889	15.625	177.778	20	47.5
YJR132W	125	200	121.2	260.6	46.2	318.8	31.7	61.5	150	220	160	370	60	366.667	38	101.5
YJR133W	15.5	18.2	17.7	20.3	5.3	58	6.7	11.8	18.5714	20	23.3333	28.8889	6.875	66.6667	8	19.5
YJR135W-A	15.5	24.2	5.1	22.7	5.3	77.3	2.5	16.1	18.5714	26.6667	6.66667	32.2222	6.875	88.8889	3	26.5
YJR138W	33.3	30.3	48	72	14.4	193.2	15.8	40	40	33.3333	63.3333	102.222	18.75	222.222	19	66
YJR141W	9.5	9.1	15.2	22.7	2.4	9.7	0.8	0.9	11.4286	10	20	32.2222	3.125	11.1111	1	1.5
YJR142W	32.1	45.5	40.4	33.6	13.5	154.6	19.2	39.1	38.5714	50	53.3333	47.7778	17.5	177.778	23	64.5
YJR144W	33.3	51.5	55.6	53.2	14.4	96.6	7.5	20.3	40	56.6667	73.3333	75.5556	18.75	111.111	9	33.5
YJR148W	54.8	130.3	116.2	97.8	22.1	966.2	57.5	26.4	65.7143	143.333	153.333	138.889	28.75	1111.11	69	43.5
YJR149W	11.9	24.2	22.7	34.4	3.4	19.3	9.2	28.8	14.2857	26.6667	30	48.8889	4.375	22.2222	11	47.5
YJR152W	8.3	9.1	17.7	30.5	2.4	19.3	6.7	6.4	10	10	23.3333	43.3333	3.125	22.2222	8	10.5
YKL002W	33.3	21.2	55.6	36	14.9	164.3	7.5	22.1	40	23.3333	73.3333	51.1111	19.375	188.889	9	36.5
YKL004W	59.5	72.7	60.6	158.1	25.5	299.5	27.5	98.2	71.4286	80	80	224.444	33.125	344.444	33	162
YKL006W	276.2	348.5	505.1	540.7	96.2	975.8	91.7	193	331.429	383.333	666.667	767.778	125	1122.22	110	318.5
YKL007W	46.4	39.4	48	36.8	20.7	367.1	30	54.2	55.7143	43.3333	63.3333	52.2222	26.875	422.222	36	89.5
YKL009W	42.9	69.7	75.8	136.2	19.7	106.3	10.8	28.2	51.4286	76.6667	100	193.333	25.625	122.222	13	46.5
YKL012W	42.9	27.3	27.8	66.5	19.7	144.9	11.7	26.7	51.4286	30	36.6667	94.4444	25.625	166.667	14	44
YKL015W	35.7	30.3	35.4	108	16.3	135.3	14.2	29.1	42.8571	33.3333	46.6667	153.333	21.25	155.556	17	48
YKL018W	21.4	9.1	15.2	37.6	7.2	19.3	5.8	10	25.7143	10	20	53.3333	9.375	22.2222	7	16.5
YKL019W	34.5	27.3	25.3	45.4	15.4	67.6	11.7	18.2	41.4286	30	33.3333	64.4444	20	77.7778	14	30
YKL023W	11.9	3	15.2	18	3.4	29	4.2	4.8	14.2857	3.33333	20	25.5556	4.375	33.3333	5	8
YKL027W	56	57.6	60.6	133	22.6	144.9	25	57.9	67.1429	63.3333	80	188.889	29.375	166.667	30	95.5
YKL028W	29.8	36.4	37.9	61.8	12.5	115.9	14.2	25.8	35.7143	40	50	87.7778	16.25	133.333	17	42.5
YKL033W	58.3	45.5	40.4	92.3	23.6	154.6	7.5	30	70	50	53.3333	131.111	30.625	177.778	9	49.5
YKL033W-A	114.3	75.8	85.9	241.8	43.8	328.5	37.5	57.6	137.143	83.3333	113.333	343.333	56.875	377.778	45	95
YKL034W	51.2	42.4	20.2	46.9	21.6	87	19.2	34.2	61.4286	46.6667	26.6667	66.6667	28.125	100	23	56.5
YKL035W	86.9	100	96	134.6	34.1	338.2	22.5	33.9	104.286	110	126.667	191.111	44.375	388.889	27	56
YKL038W	69	33.3	42.9	156.5	29.8	318.8	35	67.6	82.8571	36.6667	56.6667	222.222	38.75	366.667	42	111.5
YKL039W	100	100	98.5	183.1	38.5	260.9	19.2	30.3	120	110	130	260	50	300	23	50
YKL041W	16.7	15.2	17.7	34.4	5.8	96.6	11.7	15.8	20	16.6667	23.3333	48.8889	7.5	111.111	14	26
YKL042W	20.2	12.1	20.2	41.5	6.3	9.7	5	17.3	24.2857	13.3333	26.6667	58.8889	8.125	11.1111	6	28.5
YKL043W	21.4	15.2	17.7	21.9	7.2	77.3	4.2	36.1	25.7143	16.6667	23.3333	31.1111	9.375	88.8889	5	59.5
YKL045W	21.4	42.4	50.5	79	6.7	58	2.5	10	25.7143	46.6667	66.6667	112.222	8.75	66.6667	3	16.5
YKL047W	21.4	12.1	22.7	43	6.7	106.3	8.3	19.1	25.7143	13.3333	30	61.1111	8.75	122.222	10	31.5
YKL051W	39.3	21.2	37.9	84.5	18.8	96.6	7.5	20.9	47.1429	23.3333	50	120	24.375	111.111	9	34.5
YKL058W	26.2	33.3	17.7	46.9	9.6	58	8.3	40.9	31.4286	36.6667	23.3333	66.6667	12.5	66.6667	10	67.5
YKL061W	17.9	3	15.2	21.9	5.8	48.3	10	6.7	21.4286	3.33333	20	31.1111	7.5	55.5556	12	11
YKL062W	45.2	42.4	35.4	106.4	20.7	96.6	8.3	12.4	54.2857	46.6667	46.6667	151.111	26.875	111.111	10	20.5
YKL064W	57.1	69.7	48	102.5	23.6	154.6	13.3	75.8	68.5714	76.6667	63.3333	145.556	30.625	177.778	16	125
YKL067W	64.3	33.3	55.6	72	27.9	463.8	35.8	47.9	77.1429	36.6667	73.3333	102.222	36.25	533.333	43	79
YKL068W	61.9	93.9	75.8	183.9	27.9	193.2	14.2	33.3	74.2857	103.333	100	261.111	36.25	222.222	17	55
YKL068W-A	8.3	9.1	5.1	30.5	2.4	0	3.3	4.2	10	10	6.66667	43.3333	3.125	0	4	7
YKL069W	13.1	18.2	17.7	18	3.8	58	2.5	9.1	15.7143	20	23.3333	25.5556	5	66.6667	3	15
YKL071W	11.9	18.2	0	7.8	3.4	0	1.7	5.5	14.2857	20	0	11.1111	4.375	0	2	9
YKL072W	23.8	27.3	22.7	49.3	8.2	67.6	4.2	21.5	28.5714	30	30	70	10.625	77.7778	5	35.5
YKL073W	94	84.8	65.7	103.3	36.1	241.5	25.8	45.5	112.857	93.3333	86.6667	146.667	46.875	277.778	31	75
YKL077W	113.1	97	111.1	194.1	43.3	376.8	35.8	60.9	135.714	106.667	146.667	275.556	56.25	433.333	43	100.5
YKL078W	26.2	36.4	53	127.5	9.6	58	10	24.8	31.4286	40	70	181.111	12.5	66.6667	12	41
YKL079W	56	60.6	60.6	106.4	22.1	115.9	21.7	50	67.1429	66.6667	80	151.111	28.75	133.333	26	82.5
YKL080W	144	139.4	143.9	287.2	49	241.5	25	38.5	172.857	153.333	190	407.778	63.75	277.778	30	63.5
YKL084W	28.6	27.3	35.4	32.1	11.1	96.6	7.5	17.6	34.2857	30	46.6667	45.5556	14.375	111.111	9	29
YKL085W	36.9	39.4	35.4	76.7	17.8	193.2	27.5	62.4	44.2857	43.3333	46.6667	108.889	23.125	222.222	33	103
YKL088W	42.9	27.3	40.4	62.6	18.8	115.9	12.5	33.9	51.4286	30	53.3333	88.8889	24.375	133.333	15	56
YKL089W	21.4	18.2	20.2	60.3	6.7	48.3	4.2	26.1	25.7143	20	26.6667	85.5556	8.75	55.5556	5	43
YKL090W	10.7	15.2	7.6	36.8	2.9	38.6	4.2	9.7	12.8571	16.6667	10	52.2222	3.75	44.4444	5	16
YKL093W	9.5	3	5.1	14.9	2.9	19.3	0.8	4.5	11.4286	3.33333	6.66667	21.1111	3.75	22.2222	1	7.5
YKL094W	27.4	33.3	25.3	46.9	11.1	77.3	5.8	12.7	32.8571	36.6667	33.3333	66.6667	14.375	88.8889	7	21
YKL095W	20.2	21.2	30.3	39.1	6.3	67.6	7.5	26.4	24.2857	23.3333	40	55.5556	8.125	77.7778	9	43.5
YKL096W	40.5	57.6	42.9	37.6	18.8	96.6	13.3	40.6	48.5714	63.3333	56.6667	53.3333	24.375	111.111	16	67
YKL096W-A	206	145.5	149	341.9	62	376.8	35	81.2	247.143	160	196.667	485.556	80.625	433.333	42	134
YKL098W	20.2	9.1	12.6	32.1	6.3	38.6	9.2	9.1	24.2857	10	16.6667	45.5556	8.125	44.4444	11	15
YKL101W	98.8	87.9	73.2	162	38	338.2	27.5	66.4	118.571	96.6667	96.6667	230	49.375	388.889	33	109.5
YKL106W	29.8	33.3	27.8	115	12.5	87	9.2	30	35.7143	36.6667	36.6667	163.333	16.25	100	11	49.5
YKL107W	11.9	6.1	5.1	14.1	3.4	9.7	5	8.5	14.2857	6.66667	6.66667	20	4.375	11.1111	6	14
YKL108W	16.7	27.3	10.1	39.1	5.8	9.7	2.5	8.5	20	30	13.3333	55.5556	7.5	11.1111	3	14
YKL109W	61.9	36.4	65.7	143.2	26.9	154.6	30.8	44.8	74.2857	40	86.6667	203.333	35	177.778	37	74
YKL112W	22.6	27.3	25.3	56.3	7.2	58	4.2	23.6	27.1429	30	33.3333	80	9.375	66.6667	5	39
YKL117W	7278.6	11115.2	3308.1	6511.7	543.3	4058	395	653.3	8734.29	12226.7	4366.67	9246.67	706.25	4666.67	474	1078
YKL120W	32.1	33.3	73.2	83.7	13.9	87	14.2	26.1	38.5714	36.6667	96.6667	118.889	18.125	100	17	43
YKL121W	33.3	24.2	25.3	40.7	14.4	77.3	8.3	22.1	40	26.6667	33.3333	57.7778	18.75	88.8889	10	36.5
YKL124W	44	48.5	42.9	129.9	19.7	222.2	26.7	57	52.8571	53.3333	56.6667	184.444	25.625	255.556	32	94
YKL125W	75	30.3	85.9	171.4	31.3	328.5	31.7	75.8	90	33.3333	113.333	243.333	40.625	377.778	38	125
YKL126W	175	127.3	103.5	128.3	53.4	357.5	28.3	47.9	210	140	136.667	182.222	69.375	411.111	34	79
YKL127W	240.5	184.8	197	185.4	83.7	444.4	80	113.3	288.571	203.333	260	263.333	108.75	511.111	96	187
YKL137W	17.9	30.3	20.2	35.2	5.8	29	5	16.4	21.4286	33.3333	26.6667	50	7.5	33.3333	6	27
YKL139W	19	27.3	20.2	45.4	6.3	9.7	2.5	11.2	22.8571	30	26.6667	64.4444	8.125	11.1111	3	18.5
YKL140W	34.5	18.2	22.7	40.7	14.9	125.6	7.5	24.5	41.4286	20	30	57.7778	19.375	144.444	9	40.5
YKL141W	60.7	54.5	55.6	66.5	25.5	144.9	19.2	27	72.8571	60	73.3333	94.4444	33.125	166.667	23	44.5
YKL142W	104.8	109.1	108.6	98.6	39.9	289.9	30.8	75.5	125.714	120	143.333	140	51.875	333.333	37	124.5
YKL143W	25	36.4	68.2	132.2	9.1	77.3	7.5	31.8	30	40	90	187.778	11.875	88.8889	9	52.5
YKL145W	172.6	148.5	146.5	284	53.4	570	53.3	183.9	207.143	163.333	193.333	403.333	69.375	655.556	64	303.5
YKL146W	48.8	36.4	45.5	100.2	21.2	202.9	11.7	45.5	58.5714	40	60	142.222	27.5	233.333	14	75
YKL150W	91.7	100	85.9	159.6	35.6	502.4	42.5	104.2	110	110	113.333	226.667	46.25	577.778	51	172
YKL154W	28.6	24.2	20.2	73.6	11.1	125.6	6.7	21.5	34.2857	26.6667	26.6667	104.444	14.375	144.444	8	35.5
YKL156W	95.2	163.6	98.5	252.7	38	154.6	22.5	28.8	114.286	180	130	358.889	49.375	177.778	27	47.5
YKL157W	239.3	200	189.4	183.9	79.8	473.4	44.2	70.3	287.143	220	250	261.111	103.75	544.444	53	116
YKL160W	32.1	27.3	42.9	70.4	13.9	193.2	16.7	33.3	38.5714	30	56.6667	100	18.125	222.222	20	55
YKL163W	66.7	75.8	70.7	115.8	29.3	154.6	20.8	53	80	83.3333	93.3333	164.444	38.125	177.778	25	87.5
YKL170W	20.2	6.1	15.2	39.9	6.3	58	3.3	9.1	24.2857	6.66667	20	56.6667	8.125	66.6667	4	15
YKL171W	33.3	45.5	22.7	39.1	14.4	87	5.8	22.7	40	50	30	55.5556	18.75	100	7	37.5
YKL172W	73.8	136.4	154	216.7	30.8	115.9	17.5	36.1	88.5714	150	203.333	307.778	40	133.333	21	59.5
YKL173W	47.6	39.4	65.7	82.2	21.2	676.3	15	132.4	57.1429	43.3333	86.6667	116.667	27.5	777.778	18	218.5
YKL175W	35.7	36.4	63.1	82.9	15.4	106.3	10.8	21.2	42.8571	40	83.3333	117.778	20	122.222	13	35
YKL180W	679.8	590.9	598.5	1181.5	177.4	1729.5	201.7	333.6	815.714	650	790	1677.78	230.625	1988.89	242	550.5
YKL181W	188.1	254.5	237.4	399.8	59.1	386.5	47.5	101.5	225.714	280	313.333	567.778	76.875	444.444	57	167.5
YKL182W	1583.3	1418.2	1333.3	2044.6	298.1	2898.6	285	525.5	1900	1560	1760	2903.33	387.5	3333.33	342	867
YKL183W	13.1	6.1	15.2	38.3	3.8	67.6	4.2	14.2	15.7143	6.66667	20	54.4444	5	77.7778	5	23.5
YKL184W	123.8	124.2	123.7	271.5	46.2	386.5	33.3	54.5	148.571	136.667	163.333	385.556	60	444.444	40	90
YKL185W	59.5	51.5	58.1	252.7	24.5	164.3	14.2	18.2	71.4286	56.6667	76.6667	358.889	31.875	188.889	17	30
YKL189W	163.1	103	93.4	98.6	51.9	251.2	11.7	22.1	195.714	113.333	123.333	140	67.5	288.889	14	36.5
YKL190W	64.3	72.7	68.2	95.5	27.9	154.6	15.8	30.3	77.1429	80	90	135.556	36.25	177.778	19	50
YKL191W	28.6	57.6	63.1	106.4	11.1	19.3	9.2	15.8	34.2857	63.3333	83.3333	151.111	14.375	22.2222	11	26
YKL195W	61.9	39.4	63.1	95.5	26.9	222.2	25.8	93.3	74.2857	43.3333	83.3333	135.556	35	255.556	31	154
YKL204W	45.2	45.5	22.7	93.1	19.7	135.3	15.8	47.6	54.2857	50	30	132.222	25.625	155.556	19	78.5
YKL205W	119	157.6	118.7	245.7	43.8	415.5	40.8	96.1	142.857	173.333	156.667	348.889	56.875	477.778	49	158.5
YKL207W	32.1	45.5	45.5	68.9	13.5	87	16.7	73	38.5714	50	60	97.7778	17.5	100	20	120.5
YKL208W	11.9	3	7.6	26.6	3.4	29	2.5	12.4	14.2857	3.33333	10	37.7778	4.375	33.3333	3	20.5
YKL210W	251.2	281.8	325.8	382.6	93.3	125.6	14.2	29.4	301.429	310	430	543.333	121.25	144.444	17	48.5
YKL212W	213.1	181.8	164.1	271.5	65.9	502.4	70	108.2	255.714	200	216.667	385.556	85.625	577.778	84	178.5
YKL216W	142.9	148.5	151.5	247.3	48.6	415.5	39.2	85.2	171.429	163.333	200	351.111	63.125	477.778	47	140.5
YKL217W	13.1	3	10.1	19.6	3.8	58	7.5	14.2	15.7143	3.33333	13.3333	27.7778	5	66.6667	9	23.5
YKL219W	41.7	33.3	58.1	46.9	18.8	231.9	12.5	24.8	50	36.6667	76.6667	66.6667	24.375	266.667	15	41
YKR002W	35.7	51.5	42.9	100.2	16.8	87	10	32.4	42.8571	56.6667	56.6667	142.222	21.875	100	12	53.5
YKR003W	73.8	33.3	30.3	45.4	30.8	144.9	27.5	59.7	88.5714	36.6667	40	64.4444	40	166.667	33	98.5
YKR007W	7.1	3	7.6	16.4	1.9	67.6	5	13.6	8.57143	3.33333	10	23.3333	2.5	77.7778	6	22.5
YKR008W	33.3	27.3	30.3	72.8	14.9	154.6	15	41.2	40	30	40	103.333	19.375	177.778	18	68
YKR013W	220.2	242.4	179.3	249.6	71.2	434.8	41.7	88.5	264.286	266.667	236.667	354.444	92.5	500	50	146
YKR016W	64.3	81.8	20.2	86.1	28.4	154.6	19.2	66.4	77.1429	90	26.6667	122.222	36.875	177.778	23	109.5
YKR021W	28.6	18.2	45.5	75.9	11.5	115.9	7.5	20.6	34.2857	20	60	107.778	15	133.333	9	34
YKR023W	16.7	15.2	25.3	25	5.8	58	14.2	22.4	20	16.6667	33.3333	35.5556	7.5	66.6667	17	37
YKR025W	19	21.2	30.3	50.9	6.3	48.3	4.2	13.9	22.8571	23.3333	40	72.2222	8.125	55.5556	5	23
YKR027W	9231	8542.4	9219.7	6899.8	1303.8	11265.7	1310.8	2012.7	11077.1	9396.67	12170	9797.78	1695	12955.6	1573	3321
YKR028W	91.7	72.7	83.3	158.1	36.1	367.1	24.2	52.7	110	80	110	224.444	46.875	422.222	29	87
YKR030W	16.7	15.2	7.6	43	5.8	29	3.3	9.1	20	16.6667	10	61.1111	7.5	33.3333	4	15
YKR035W-A	14.3	24.2	10.1	24.3	4.3	38.6	9.2	83	17.1429	26.6667	13.3333	34.4444	5.625	44.4444	11	137
YKR039W	100	118.2	98.5	81.4	38.9	289.9	31.7	61.2	120	130	130	115.556	50.625	333.333	38	101
YKR041W	7300	10657.6	3265.2	6314.6	552.9	5072.5	589.2	956.1	8760	11723.3	4310	8966.67	718.75	5833.33	707	1577.5
YKR042W	631	687.9	611.1	718.3	152.4	995.2	99.2	260.3	757.143	756.667	806.667	1020	198.125	1144.44	119	429.5
YKR044W	14.3	18.2	27.8	61	4.3	19.3	2.5	9.1	17.1429	20	36.6667	86.6667	5.625	22.2222	3	15
YKR050W	20.2	30.3	27.8	55.6	6.3	125.6	9.2	22.7	24.2857	33.3333	36.6667	78.8889	8.125	144.444	11	37.5
YKR051W	11.9	9.1	7.6	10.2	3.4	19.3	2.5	3	14.2857	10	10	14.4444	4.375	22.2222	3	5
YKR055W	15.5	12.1	7.6	29.7	5.3	19.3	1.7	4.5	18.5714	13.3333	10	42.2222	6.875	22.2222	2	7.5
YKR056W	48.8	60.6	103.5	119.7	21.6	106.3	20.8	40.9	58.5714	66.6667	136.667	170	28.125	122.222	25	67.5
YKR057W	58.3	66.7	48	123.6	24	212.6	21.7	44.5	70	73.3333	63.3333	175.556	31.25	244.444	26	73.5
YKR058W	56	36.4	53	93.9	22.6	202.9	10	29.1	67.1429	40	70	133.333	29.375	233.333	12	48
YKR059W	703.6	824.2	782.8	1229.3	238.5	2367.1	230	527.6	844.286	906.667	1033.33	1745.56	310	2722.22	276	870.5
YKR060W	115.5	112.1	212.1	244.9	43.8	686	50	45.8	138.571	123.333	280	347.778	56.875	788.889	60	75.5
YKR061W	160.7	97	48	89.2	51.9	367.1	54.2	92.7	192.857	106.667	63.3333	126.667	67.5	422.222	65	153
YKR062W	26.2	24.2	10.1	41.5	9.6	96.6	12.5	15.2	31.4286	26.6667	13.3333	58.8889	12.5	111.111	15	25
YLR383W	14.3	36.4	45.5	58.7	4.3	9.7	3.3	8.8	17.1429	40	60	83.3333	5.625	11.1111	4	14.5
YLR386W	34.5	36.4	40.4	79.8	15.4	164.3	16.7	29.4	41.4286	40	53.3333	113.333	20	188.889	20	48.5
YLR388W	150	121.2	90.9	331.8	50.5	289.9	35	57.9	180	133.333	120	471.111	65.625	333.333	42	95.5
YLR390W	13.1	6.1	22.7	28.2	3.8	58	3.3	12.4	15.7143	6.66667	30	40	5	66.6667	4	20.5
YLR390W-A	277.4	254.5	257.6	367	101	599	95	129.4	332.857	280	340	521.111	131.25	688.889	114	213.5
YLR393W	8.3	6.1	7.6	22.7	2.4	38.6	2.5	9.4	10	6.66667	10	32.2222	3.125	44.4444	3	15.5
YLR394W	9.5	12.1	7.6	21.9	2.9	19.3	2.5	16.4	11.4286	13.3333	10	31.1111	3.75	22.2222	3	27
YLR403W	86.9	109.1	75.8	132.2	34.6	289.9	21.7	63	104.286	120	100	187.778	45	333.333	26	104
YLR404W	9.5	12.1	7.6	23.5	2.9	38.6	1.7	5.2	11.4286	13.3333	10	33.3333	3.75	44.4444	2	8.5
YLR405W	8.3	15.2	20.2	59.5	2.4	0	0	0.3	10	16.6667	26.6667	84.4444	3.125	0	0	0.5
YLR407W	22.6	27.3	37.9	45.4	7.2	19.3	4.2	12.1	27.1429	30	50	64.4444	9.375	22.2222	5	20
YLR410W	128.6	133.3	169.2	204.2	47.1	599	71.7	103.9	154.286	146.667	223.333	290	61.25	688.889	86	171.5
YLR412W	29.8	21.2	7.6	64.2	12.5	9.7	11.7	20	35.7143	23.3333	10	91.1111	16.25	11.1111	14	33
YLR413W	92.9	78.8	80.8	542.3	36.1	260.9	40.8	77	111.429	86.6667	106.667	770	46.875	300	49	127
YLR417W	17.9	24.2	22.7	25	6.3	58	5	13.9	21.4286	26.6667	30	35.5556	8.125	66.6667	6	23
YLR419W	58.3	75.8	50.5	107.2	24	193.2	22.5	43.3	70	83.3333	66.6667	152.222	31.25	222.222	27	71.5
YLR420W	51.2	39.4	48	59.5	21.6	270.5	30	60	61.4286	43.3333	63.3333	84.4444	28.125	311.111	36	99
YLR422W	85.7	75.8	73.2	137.7	33.7	338.2	40.8	153.3	102.857	83.3333	96.6667	195.556	43.75	388.889	49	253
YLR424W	13.1	12.1	12.6	23.5	3.8	29	4.2	9.4	15.7143	13.3333	16.6667	33.3333	5	33.3333	5	15.5
YLR425W	56	39.4	27.8	63.4	23.1	193.2	30.8	80.6	67.1429	43.3333	36.6667	90	30	222.222	37	133
YLR426W	14.3	15.2	30.3	42.3	4.8	19.3	2.5	6.4	17.1429	16.6667	40	60	6.25	22.2222	3	10.5
YLR427W	31	27.3	20.2	73.6	13	144.9	19.2	23.6	37.1429	30	26.6667	104.444	16.875	166.667	23	39
YLR429W	202.4	112.1	128.8	303.6	61.5	425.1	39.2	96.1	242.857	123.333	170	431.111	80	488.889	47	158.5
YLR430W	144	87.9	141.4	262.9	49.5	405.8	37.5	70.9	172.857	96.6667	186.667	373.333	64.375	466.667	45	117
YLR432W	244	284.8	371.2	667.4	85.1	975.8	108.3	185.2	292.857	313.333	490	947.778	110.625	1122.22	130	305.5
YLR435W	48.8	51.5	55.6	123.6	21.6	125.6	15	32.1	58.5714	56.6667	73.3333	175.556	28.125	144.444	18	53
YLR438W	16.7	21.2	15.2	11	5.8	19.3	3.3	13	20	23.3333	20	15.5556	7.5	22.2222	4	21.5
YLR439W	13.1	12.1	15.2	25	3.8	0	2.5	4.8	15.7143	13.3333	20	35.5556	5	0	3	8
YLR443W	23.8	18.2	17.7	50.9	8.7	67.6	5.8	8.8	28.5714	20	23.3333	72.2222	11.25	77.7778	7	14.5
YLR446W	11.9	9.1	7.6	41.5	3.8	19.3	1.7	6.7	14.2857	10	10	58.8889	5	22.2222	2	11
YLR448W	554.8	509.1	626.3	942.1	136.5	1526.6	155	287.3	665.714	560	826.667	1337.78	177.5	1755.56	186	474
YLR449W	122.6	103	184.3	248.8	44.2	309.2	42.5	77.6	147.143	113.333	243.333	353.333	57.5	355.556	51	128
YLR450W	64.3	87.9	65.7	91.5	28.4	212.6	24.2	52.4	77.1429	96.6667	86.6667	130	36.875	244.444	29	86.5
YLR451W	26.2	18.2	53	75.1	10.1	67.6	5	23	31.4286	20	70	106.667	13.125	77.7778	6	38
YLR454W	214.3	154.5	138.9	220.7	70.2	589.4	50	70.6	257.143	170	183.333	313.333	91.25	677.778	60	116.5
YLR455W	19	36.4	22.7	53.2	6.3	48.3	5.8	15.5	22.8571	40	30	75.5556	8.125	55.5556	7	25.5
YLR456W	7.1	6.1	7.6	20.3	1.9	58	5.8	18.8	8.57143	6.66667	10	28.8889	2.5	66.6667	7	31
YLR459W	21.4	21.2	37.9	51.6	7.2	67.6	6.7	13.6	25.7143	23.3333	50	73.3333	9.375	77.7778	8	22.5
YML100W	28.6	18.2	10.1	46.2	12	87	5	17.6	34.2857	20	13.3333	65.5556	15.625	100	6	29
YML102W	22.6	21.2	50.5	71.2	7.7	96.6	10	16.1	27.1429	23.3333	66.6667	101.111	10	111.111	12	26.5
YML106W	182.1	230.3	181.8	403	57.2	599	37.5	73.9	218.571	253.333	240	572.222	74.375	688.889	45	122
YML108W	28.6	54.5	22.7	71.2	12	106.3	5.8	17.9	34.2857	60	30	101.111	15.625	122.222	7	29.5
YML109W	59.5	66.7	42.9	89.2	25.5	193.2	15.8	47.9	71.4286	73.3333	56.6667	126.667	33.125	222.222	19	79
YML111W	75	63.6	73.2	164.3	32.7	193.2	10.8	35.8	90	70	96.6667	233.333	42.5	222.222	13	59
YML112W	23.8	3	22.7	36.8	8.7	115.9	15	42.7	28.5714	3.33333	30	52.2222	11.25	133.333	18	70.5
YML113W	22.6	9.1	48	68.9	7.7	48.3	5.8	19.7	27.1429	10	63.3333	97.7778	10	55.5556	7	32.5
YML116W	20.2	15.2	5.1	49.3	6.7	67.6	3.3	13.6	24.2857	16.6667	6.66667	70	8.75	77.7778	4	22.5
YML117W	169	81.8	123.7	119.7	52.4	521.7	59.2	114.2	202.857	90	163.333	170	68.125	600	71	188.5
YML118W	13.1	9.1	12.6	10.2	3.8	58	0.8	10.3	15.7143	10	16.6667	14.4444	5	66.6667	1	17
YML121W	36.9	21.2	15.2	50.9	17.8	67.6	9.2	20.6	44.2857	23.3333	20	72.2222	23.125	77.7778	11	34
YML127W	44	30.3	17.7	75.9	19.7	135.3	10.8	35.5	52.8571	33.3333	23.3333	107.778	25.625	155.556	13	58.5
YML131W	29.8	54.5	30.3	29.7	12.5	38.6	9.2	30	35.7143	60	40	42.2222	16.25	44.4444	11	49.5
