# Supplementary material for: Distinct transcriptional roles for Histone H3-K56 acetylation during the cell cycle in Yeast
Source: Nat Commun. 2019 Sep 26;10:4372. doi: 10.1038/s41467-019-12400-5 (PMC6763489; doi:10.1038/s41467-019-12400-5)
Supplement: Supplementary file 5 — Supplementary Data 2 [file 41467_2019_12400_MOESM5_ESM.xlsx]

## Sheet: Sheet1
Gene	WTG1av	WTS30av	WTS60av	WTS90av	Asf1G1av	Asf1S30av	Asf1S60av	Asf1S90av	WTG1av_normalized	WTS30av_normalized	WTS60av_normalized	WTS90av_normalized	Asf1G1av_normalized	Asf1S30av_normalized	Asf1S60av_normalized	Asf1S90av_normalized
YDL127W	50	81.8	37.9	111.5	93.4	78.3	562.5	106.7	60	90	50	158.333	121.429	90	675	176
YDR419W	433.3	636.4	268.9	440.1	18.1	31.9	229.2	57	520	700	355	625	23.5714	36.6667	275	94
YHR073W	104.8	136.4	45.5	85.7	16.5	29	104.2	66.7	125.714	150	60	121.667	21.4286	33.3333	125	110
YNL242W	73.8	136.4	53	97.4	2.2	14.5	20.8	43.6	88.5714	150	70	138.333	2.85714	16.6667	25	72
YDL138W	33.3	63.6	56.8	95.1	25.8	40.6	354.2	89.7	40	70	75	135	33.5714	46.6667	425	148
YJL172W	21.4	72.7	3.8	39.9	17.6	31.9	395.8	49.1	25.7143	80	5	56.6667	22.8571	36.6667	475	81
YDR503C	33.3	72.7	22.7	17.6	19.2	46.4	395.8	51.5	40	80	30	25	25	53.3333	475	85
YBL039W-B	21.4	18.2	22.7	36.4	183.5	333.3	2854.2	435.8	25.7143	20	30	51.6667	238.571	383.333	3425	719
YDR092W	16.7	72.7	18.9	72.8	11.5	34.8	291.7	41.2	20	80	25	103.333	15	40	350	68
YJL216C	250	509.1	147.7	366.2	50	69.6	458.3	305.5	300	560	195	520	65	80	550	504
YLR258W	21.4	36.4	22.7	37.6	19.8	87	666.7	101.2	25.7143	40	30	53.3333	25.7143	100	800	167
YNL241C	135.7	254.5	234.8	300.5	5.5	2.9	83.3	26.1	162.857	280	310	426.667	7.14286	3.33333	100	43
YHR029C	64.3	154.5	75.8	71.6	23.6	46.4	270.8	29.1	77.1429	170	100	101.667	30.7143	53.3333	325	48
YAL017W	19	18.2	7.6	22.3	23.6	52.2	625	115.8	22.8571	20	10	31.6667	30.7143	60	750	191
YHR147C	76.2	136.4	117.4	123.2	14.3	49.3	354.2	23.6	91.4286	150	155	175	18.5714	56.6667	425	39
YDR383C	23.8	36.4	22.7	71.6	7.7	5.8	104.2	17.6	28.5714	40	30	101.667	10	6.66667	125	29
YHR146W	164.3	109.1	60.6	126.8	18.1	8.7	250	68.5	197.143	120	80	180	23.5714	10	300	113
YDR171W	31	45.5	45.5	103.3	6.6	14.5	166.7	41.8	37.1429	50	60	146.667	8.57143	16.6667	200	69
YCL064C	45.2	54.5	22.7	44.6	8.2	8.7	104.2	33.9	54.2857	60	30	63.3333	10.7143	10	125	56
YBL068W	781	872.7	439.4	897.9	20.9	14.5	145.8	21.2	937.143	960	580	1275	27.1429	16.6667	175	35
YAL055W	171.4	300	94.7	158.5	7.7	5.8	62.5	23.6	205.714	330	125	225	10	6.66667	75	39
YAL054C	14.3	27.3	0	14.1	13.7	43.5	333.3	59.4	17.1429	30	0	20	17.8571	50	400	98
YGL229C	28.6	27.3	15.2	28.2	14.3	20.3	291.7	64.8	34.2857	30	20	40	18.5714	23.3333	350	107
YBR241C	50	54.5	22.7	69.2	17	23.2	375	57.6	60	60	30	98.3333	22.1429	26.6667	450	95
YHR202W	876.2	1472.7	780.3	1333.3	72.5	162.3	1520.8	242.4	1051.43	1620	1030	1893.33	94.2857	186.667	1825	400
YAL039C	102.4	163.6	83.3	102.1	0	2.9	0	3.6	122.857	180	110	145	0	3.33333	0	6
YKR101W	66.7	45.5	45.5	62.2	13.2	5.8	208.3	76.4	80	50	60	88.3333	17.1429	6.66667	250	126
YGL179C	57.1	81.8	26.5	31.7	24.2	29	333.3	64.8	68.5714	90	35	45	31.4286	33.3333	400	107
YKR092C	76.2	209.1	68.2	88	17.6	43.5	354.2	67.3	91.4286	230	90	125	22.8571	50	425	111
YGL083W	166.7	218.2	155.3	116.2	7.1	31.9	250	24.2	200	240	205	165	9.28571	36.6667	300	40
YGR253C	28.6	36.4	15.2	32.9	10.4	5.8	125	28.5	34.2857	40	20	46.6667	13.5714	6.66667	150	47
YBR123C	0	0	0	4.7	68.7	153.6	958.3	106.7	0	0	0	6.66667	89.2857	176.667	1150	176
YBR243C	31	63.6	41.7	37.6	6.6	17.4	104.2	19.4	37.1429	70	55	53.3333	8.57143	20	125	32
YGR009C	950	1309.1	871.2	1265.3	77.5	217.4	1958.3	390.3	1140	1440	1150	1796.67	100.714	250	2350	644
YDR297W	161.9	209.1	72	180.8	8.2	8.7	270.8	32.7	194.286	230	95	256.667	10.7143	10	325	54
YDR097C	140.5	181.8	181.8	228.9	29.7	81.2	916.7	158.2	168.571	200	240	325	38.5714	93.3333	1100	261
YDL126C	73.8	100	64.4	91.5	94.5	205.8	2229.2	273.9	88.5714	110	85	130	122.857	236.667	2675	452
YDR125C	259.5	300	212.1	291.1	4.4	14.5	125	17	311.429	330	280	413.333	5.71429	16.6667	150	28
YBR295W	31	36.4	15.2	37.6	8.2	31.9	104.2	40	37.1429	40	20	53.3333	10.7143	36.6667	125	66
YDL116W	131	181.8	125	334.5	42.9	121.7	812.5	157.6	157.143	200	165	475	55.7143	140	975	260
YNL253W	435.7	327.3	174.2	136.2	20.9	29	250	52.1	522.857	360	230	193.333	27.1429	33.3333	300	86
YJL162C	131	154.5	64.4	150.2	17.6	34.8	104.2	25.5	157.143	170	85	213.333	22.8571	40	125	42
YDR384C	152.4	118.2	83.3	78.6	0	0	0	0	182.857	130	110	111.667	0	0	0	0
YGL040C	121.4	145.5	117.4	132.6	1745.6	3614.5	32812.5	3041.8	145.714	160	155	188.333	2269.29	4156.67	39375	5019
YDR403W	278.6	536.4	197	400.2	6.6	17.4	125	30.9	334.286	590	260	568.333	8.57143	20	150	51
YLR383W	61.9	63.6	41.7	66.9	3.3	0	20.8	10.9	74.2857	70	55	95	4.28571	0	25	18
YDR298C	50	154.5	87.1	123.2	5.5	2.9	20.8	17	60	170	115	175	7.14286	3.33333	25	28
YFL054C	7.1	0	7.6	17.6	144.5	344.9	3645.8	444.2	8.57143	0	10	25	187.857	396.667	4375	733
YGL084C	145.2	54.5	83.3	84.5	26.4	34.8	770.8	92.1	174.286	60	110	120	34.2857	40	925	152
YDR418W	26.2	36.4	45.5	127.9	3.3	11.6	0	11.5	31.4286	40	60	181.667	4.28571	13.3333	0	19
YDL139C	61.9	109.1	34.1	71.6	5.5	0	104.2	19.4	74.2857	120	45	101.667	7.14286	0	125	32
YDR473C	4.8	0	0	3.5	12.1	23.2	250	53.9	5.71429	0	0	5	15.7143	26.6667	300	89
YKR076W	7.1	18.2	11.4	17.6	21.4	29	145.8	17.6	8.57143	20	15	25	27.8571	33.3333	175	29
YBR268W	40.5	63.6	18.9	30.5	3.8	34.8	229.2	55.8	48.5714	70	25	43.3333	5	40	275	92
YBL039C	35.7	27.3	22.7	39.9	18.1	34.8	333.3	72.1	42.8571	30	30	56.6667	23.5714	40	400	119
YBL026W	42.9	54.5	30.3	58.7	34.1	31.9	375	36.4	51.4286	60	40	83.3333	44.2857	36.6667	450	60
YJL163C	83.3	127.3	41.7	91.5	9.3	17.4	20.8	13.3	100	140	55	130	12.1429	20	25	22
YDR096W	61.9	36.4	30.3	61	28.6	118.8	812.5	153.9	74.2857	40	40	86.6667	37.1429	136.667	975	254
YIL101C	66.7	63.6	22.7	75.1	7.1	11.6	145.8	30.3	80	70	30	106.667	9.28571	13.3333	175	50
YBR242W	490.5	645.5	257.6	530.5	25.8	37.7	520.8	41.2	588.571	710	340	753.333	33.5714	43.3333	625	68
YGL203C	59.5	145.5	60.6	105.6	220.9	513	5041.7	595.2	71.4286	160	80	150	287.143	590	6050	982
YDR502C	90.5	136.4	68.2	112.7	20.3	34.8	500	60.6	108.571	150	90	160	26.4286	40	600	100
YJR009C	33.3	45.5	41.7	21.1	29.1	34.8	500	68.5	40	50	55	30	37.8571	40	600	113
YKR091W	42.9	36.4	22.7	36.4	6	20.3	104.2	47.3	51.4286	40	30	51.6667	7.85714	23.3333	125	78
YER179W	76.2	45.5	53	83.3	10.4	11.6	125	40	91.4286	50	70	118.333	13.5714	13.3333	150	66
YER028C	28.6	72.7	22.7	39.9	20.3	17.4	354.2	49.1	34.2857	80	30	56.6667	26.4286	20	425	81
YIL119C	42.9	127.3	64.4	122.1	74.7	147.8	1145.8	137.6	51.4286	140	85	173.333	97.1429	170	1375	227
YFL050C	7.1	0	3.8	0	8.2	5.8	145.8	23.6	8.57143	0	5	0	10.7143	6.66667	175	39
YDL115C	19	45.5	18.9	27	19.8	26.1	500	60	22.8571	50	25	38.3333	25.7143	30	600	99
YBR269C	59.5	109.1	37.9	118.5	49.5	101.4	1625	172.1	71.4286	120	50	168.333	64.2857	116.667	1950	284
YIL120W	50	27.3	18.9	34	28.6	66.7	520.8	119.4	60	30	25	48.3333	37.1429	76.6667	625	197
YGL180W	121.4	100	98.5	98.6	7.1	31.9	229.2	17	145.714	110	130	140	9.28571	36.6667	275	28
YDR148C	54.8	145.5	72	248.8	17	49.3	270.8	58.8	65.7143	160	95	353.333	22.1429	56.6667	325	97
YNL254C	66.7	36.4	22.7	48.1	85.2	200	2000	224.2	80	40	30	68.3333	110.714	230	2400	370
YLR384C	64.3	45.5	34.1	27	12.6	29	333.3	36.4	77.1429	50	45	38.3333	16.4286	33.3333	400	60
YLL055W	31	27.3	15.2	18.8	5.5	5.8	187.5	27.3	37.1429	30	20	26.6667	7.14286	6.66667	225	45
YDR472W	14.3	63.6	7.6	44.6	1.6	20.3	20.8	12.7	17.1429	70	10	63.3333	2.14286	23.3333	25	21
YDL210W	4.8	9.1	3.8	7	22.5	29	375	37	5.71429	10	5	10	29.2857	33.3333	450	61
YBR125C	21.4	81.8	15.2	37.6	25.8	37.7	375	67.9	25.7143	90	20	53.3333	33.5714	43.3333	450	112
YJL217W	88.1	209.1	75.8	143.2	41.8	60.9	562.5	85.5	105.714	230	100	203.333	54.2857	70	675	141
YHR201C	1085.7	400	64.4	115	37.4	55.1	604.2	84.8	1302.86	440	85	163.333	48.5714	63.3333	725	140
YGR008C	1019	1327.3	625	494.1	11	17.4	250	42.4	1222.86	1460	825	701.667	14.2857	20	300	70
YLR080W	11.9	27.3	7.6	9.4	2.2	0	41.7	5.5	14.2857	30	10	13.3333	2.85714	0	50	9
YJL171C	4.8	9.1	0	9.4	4.4	5.8	41.7	11.5	5.71429	10	0	13.3333	5.71429	6.66667	50	19
YHR030C	178.6	272.7	140.2	366.2	10.4	14.5	41.7	24.2	214.286	300	185	520	13.5714	16.6667	50	40
YLR081W	1111.9	1745.5	950.8	1883.8	5.5	17.4	62.5	17.6	1334.29	1920	1255	2675	7.14286	20	75	29
YDR147W	88.1	163.6	56.8	132.6	99.5	173.9	2041.7	250.3	105.714	180	75	188.333	129.286	200	2450	413
YBL067C	88.1	109.1	60.6	151.4	81.9	379.7	2312.5	169.7	105.714	120	80	215	106.429	436.667	2775	280
YLR257W	11.9	45.5	30.3	96.2	10.4	23.2	229.2	41.2	14.2857	50	40	136.667	13.5714	26.6667	275	68
YIL008W	242.9	381.8	200.8	212.4	7.1	23.2	166.7	38.2	291.429	420	265	301.667	9.28571	26.6667	200	63
YAL062W	438.1	900	488.6	752.3	6	14.5	62.5	33.3	525.714	990	645	1068.33	7.85714	16.6667	75	55
YGL230C	4.8	27.3	0	22.3	6.6	23.2	125	20.6	5.71429	30	0	31.6667	8.57143	26.6667	150	34
YJL053W	145.2	290.9	143.9	227.7	12.6	17.4	208.3	82.4	174.286	320	190	323.333	16.4286	20	250	136
YER029C	104.8	145.5	128.8	158.5	23.1	69.6	791.7	49.7	125.714	160	170	225	30	80	950	82
YDL209C	31	90.9	34.1	50.5	18.1	40.6	416.7	51.5	37.1429	100	45	71.6667	23.5714	46.6667	500	85
YER180C	102.4	172.7	64.4	120.9	9.3	29	291.7	44.2	122.857	190	85	171.667	12.1429	33.3333	350	73
YDR091C	31	18.2	11.4	43.4	10.4	8.7	208.3	30.9	37.1429	20	15	61.6667	13.5714	10	250	51
YDR404C	19	0	7.6	9.4	15.9	43.5	291.7	55.2	22.8571	0	10	13.3333	20.7143	50	350	91
YAL016W	459.5	490.9	382.6	1196	22	37.7	333.3	64.8	551.429	540	505	1698.33	28.5714	43.3333	400	107
YJR008W	19	9.1	22.7	21.1	4.4	8.7	83.3	18.8	22.8571	10	30	30	5.71429	10	100	31
YJR010W	1352.4	1836.4	795.5	1590.4	9.3	8.7	104.2	20	1622.86	2020	1050	2258.33	12.1429	10	125	33
YAL056W	23.8	9.1	3.8	24.6	102.2	176.8	1562.5	144.2	28.5714	10	5	35	132.857	203.333	1875	238
YKL130C	304.8	363.6	140.2	382.6	141.2	255.1	2520.8	452.7	365.714	400	185	543.333	183.571	293.333	3025	747
YKL129C	195.2	218.2	166.7	171.4	19.2	37.7	479.2	69.1	234.286	240	220	243.333	25	43.3333	575	114
YKL132C	178.6	245.5	109.8	294.6	75.3	89.9	1458.3	242.4	214.286	270	145	418.333	97.8571	103.333	1750	400
YLR049C	114.3	100	64.4	170.2	518.1	1295.7	8979.2	1547.3	137.143	110	85	241.667	673.571	1490	10775	2553
YIL108W	154.8	227.3	140.2	250	17.6	31.9	125	40.6	185.714	250	185	355	22.8571	36.6667	150	67
YIL107C	169	309.1	49.2	76.3	9.3	17.4	250	47.3	202.857	340	65	108.333	12.1429	20	300	78
YIL144W	142.9	209.1	136.4	261.7	4.9	8.7	62.5	33.3	171.429	230	180	371.667	6.42857	10	75	55
YIL143C	52.4	45.5	34.1	42.3	17	37.7	270.8	36.4	62.8571	50	45	60	22.1429	43.3333	325	60
YHR209W	152.4	163.6	136.4	176.1	29.1	52.2	458.3	77	182.857	180	180	250	37.8571	60	550	127
YHR210C	100	190.9	98.5	120.9	7.1	11.6	125	32.1	120	210	130	171.667	9.28571	13.3333	150	53
YHL048W	59.5	81.8	34.1	100.9	45.1	43.5	895.8	109.7	71.4286	90	45	143.333	58.5714	50	1075	181
YHL047C	7.1	0	22.7	32.9	46.2	75.4	895.8	169.1	8.57143	0	30	46.6667	60	86.6667	1075	279
YGR255C	35.7	63.6	22.7	70.4	165.9	272.5	1500	209.1	42.8571	70	30	100	215.714	313.333	1800	345
YGR254W	245.2	227.3	193.2	450.7	11.5	49.3	375	46.1	294.286	250	255	640	15	56.6667	450	76
YGL140C	78.6	54.5	22.7	49.3	34.1	60.9	541.7	111.5	94.2857	60	30	70	44.2857	70	650	184
YGL141W	435.7	900	556.8	853.3	22	20.3	291.7	38.8	522.857	990	735	1211.67	28.5714	23.3333	350	64
YGL169W	31	54.5	22.7	83.3	18.7	31.9	229.2	41.2	37.1429	60	30	118.333	24.2857	36.6667	275	68
YGL168W	21.4	27.3	3.8	8.2	17	23.2	416.7	48.5	25.7143	30	5	11.6667	22.1429	26.6667	500	80
YGL167C	1276.2	2236.4	1121.2	1777	31.3	49.3	583.3	89.1	1531.43	2460	1480	2523.33	40.7143	56.6667	700	147
YGL201C	142.9	218.2	72	151.4	4.9	8.7	125	17.6	171.429	240	95	215	6.42857	10	150	29
YGL202W	33.3	0	3.8	12.9	14.8	17.4	187.5	23.6	40	0	5	18.3333	19.2857	20	225	39
YER168C	100	109.1	37.9	106.8	16.5	26.1	166.7	49.7	120	120	50	151.667	21.4286	30	200	82
YER167W	57.1	45.5	41.7	88	8.8	14.5	41.7	19.4	68.5714	50	55	125	11.4286	16.6667	50	32
YER169W	121.4	281.8	102.3	159.6	1.6	8.7	41.7	9.7	145.714	310	135	226.667	2.14286	10	50	16
YER061C	35.7	27.3	22.7	52.8	18.1	23.2	166.7	84.2	42.8571	30	30	75	23.5714	26.6667	200	139
YER060W-A	161.9	163.6	125	118.5	30.2	72.5	270.8	72.7	194.286	180	165	168.333	39.2857	83.3333	325	120
YER062C	138.1	218.2	132.6	171.4	1.1	0	0	1.8	165.714	240	175	243.333	1.42857	0	0	3
YER060W	238.1	172.7	166.7	345.1	32.4	66.7	729.2	106.1	285.714	190	220	490	42.1429	76.6667	875	175
YER059W	88.1	100	72	82.2	27.5	40.6	437.5	68.5	105.714	110	95	116.667	35.7143	46.6667	525	113
YDR405W	40.5	145.5	45.5	116.2	8.8	8.7	125	21.2	48.5714	160	60	165	11.4286	10	150	35
YDR382W	659.5	1027.3	757.6	1071.6	7.7	26.1	20.8	17	791.429	1130	1000	1521.67	10	30	25	28
YDR385W	50	109.1	68.2	100.9	19.2	46.4	187.5	52.7	60	120	90	143.333	25	53.3333	225	87
YDR286C	45.2	90.9	68.2	104.5	26.4	55.1	500	86.1	54.2857	100	90	148.333	34.2857	63.3333	600	142
YDR285W	21.4	18.2	0	32.9	26.4	40.6	937.5	620.6	25.7143	20	0	46.6667	34.2857	46.6667	1125	1024
YDR146C	33.3	72.7	49.2	110.3	5.5	8.7	20.8	12.1	40	80	65	156.667	7.14286	10	25	20
YDR126W	383.3	1118.2	837.1	842.7	12.1	20.3	208.3	28.5	460	1230	1105	1196.67	15.7143	23.3333	250	47
YDR124W	333.3	172.7	155.3	227.7	16.5	14.5	229.2	20.6	400	190	205	323.333	21.4286	16.6667	275	34
YDR127W	31	36.4	26.5	43.4	17.6	29	229.2	86.1	37.1429	40	35	61.6667	22.8571	33.3333	275	142
YDR057W	14.3	27.3	15.2	39.9	995.1	2211.6	21437.5	1719.4	17.1429	30	20	56.6667	1293.57	2543.33	25725	2837
YDR058C	59.5	136.4	68.2	156.1	22	49.3	333.3	33.9	71.4286	150	90	221.667	28.5714	56.6667	400	56
YDR059C	35.7	27.3	34.1	49.3	7.1	2.9	145.8	32.7	42.8571	30	45	70	9.28571	3.33333	175	54
YDR056C	85.7	172.7	64.4	274.6	48.4	23.2	1229.2	86.1	102.857	190	85	390	62.8571	26.6667	1475	142
YDL126W	19	18.2	11.4	30.5	8.2	37.7	104.2	40	22.8571	20	15	43.3333	10.7143	43.3333	125	66
YDL208W	992.9	1436.4	628.8	934.3	5.5	11.6	125	15.8	1191.43	1580	830	1326.67	7.14286	13.3333	150	26
YCL063W	40.5	81.8	26.5	180.8	3.3	17.4	229.2	25.5	48.5714	90	35	256.667	4.28571	20	275	42
YCR036W	226.2	363.6	189.4	275.8	37.9	78.3	395.8	78.8	271.429	400	250	391.667	49.2857	90	475	130
YCR037C	26.2	45.5	15.2	35.2	11.5	2.9	187.5	34.5	31.4286	50	20	50	15	3.33333	225	57
YCR035C	564.3	990.9	522.7	636.2	3.8	5.8	20.8	10.9	677.143	1090	690	903.333	5	6.66667	25	18
YCR034W	166.7	300	94.7	321.6	3.3	11.6	83.3	20.6	200	330	125	456.667	4.28571	13.3333	100	34
YBR244W	333.3	500	170.5	312.2	6	17.4	125	34.5	400	550	225	443.333	7.85714	20	150	57
YBR245C	369	727.3	333.3	497.7	35.7	55.1	729.2	67.9	442.857	800	440	706.667	46.4286	63.3333	875	112
YBR228W	126.2	190.9	151.5	230	12.6	11.6	83.3	35.8	151.429	210	200	326.667	16.4286	13.3333	100	59
YBR229C	21.4	54.5	34.1	43.4	8.8	17.4	125	14.5	25.7143	60	45	61.6667	11.4286	20	150	24
YBR227C	495.2	1081.8	556.8	966	3.3	2.9	104.2	15.8	594.286	1190	735	1371.67	4.28571	3.33333	125	26
YBR148W	15859.5	23418.2	11575.8	14461.3	9.9	14.5	229.2	53.9	19031.4	25760	15280	20535	12.8571	16.6667	275	89
YBR149W	100	100	41.7	138.5	18.7	26.1	458.3	75.2	120	110	55	196.667	24.2857	30	550	124
YBR147W	31	45.5	11.4	23.5	9.9	31.9	458.3	62.4	37.1429	50	15	33.3333	12.8571	36.6667	550	103
YBR140C	54.8	72.7	30.3	65.7	23.6	37.7	437.5	78.2	65.7143	80	40	93.3333	30.7143	43.3333	525	129
YBR139W	26.2	45.5	18.9	50.5	1.6	0	41.7	6.7	31.4286	50	25	71.6667	2.14286	0	50	11
YBR138C	202.4	290.9	193.2	331	35.2	23.2	250	75.2	242.857	320	255	470	45.7143	26.6667	300	124
YBL040C	11.9	72.7	37.9	28.2	336.8	631.9	4875	404.2	14.2857	80	50	40	437.857	726.667	5850	667
YBR041W	47.6	63.6	72	84.5	19.8	26.1	250	34.5	57.1429	70	95	120	25.7143	30	300	57
YHR216W	88.1	90.9	41.7	89.2	22.5	11.6	333.3	41.2	105.714	100	55	126.667	29.2857	13.3333	400	68
YHR217C	92.9	209.1	98.5	85.7	13.7	29	395.8	57.6	111.429	230	130	121.667	17.8571	33.3333	475	95
YHR218W	152.4	127.3	102.3	193.7	17	49.3	250	49.7	182.857	140	135	275	22.1429	56.6667	300	82
YIL165C	40.5	54.5	34.1	84.5	4.9	20.3	20.8	15.2	48.5714	60	45	120	6.42857	23.3333	25	25
YIL164C	54.8	63.6	68.2	91.5	4.4	11.6	125	6.1	65.7143	70	90	130	5.71429	13.3333	150	10
YIL166C	16.7	27.3	26.5	50.5	19.8	34.8	604.2	92.7	20	30	35	71.6667	25.7143	40	725	153
YJL221C	42.9	36.4	26.5	35.2	15.4	17.4	145.8	32.1	51.4286	40	35	50	20	20	175	53
YJL220W	271.4	436.4	162.9	338	7.1	17.4	208.3	53.9	325.714	480	215	480	9.28571	20	250	89
YJL222W	85.7	272.7	121.2	225.4	25.3	63.8	187.5	50.3	102.857	300	160	320	32.8571	73.3333	225	83
YJL216W	266.7	309.1	185.6	308.7	4.4	11.6	125	27.9	320	340	245	438.333	5.71429	13.3333	150	46
YJL215C	61.9	72.7	53	95.1	1119.2	2339.1	20687.5	2286.7	74.2857	80	70	135	1455	2690	24825	3773
YJL095W	9.5	18.2	7.6	12.9	6.6	8.7	41.7	18.2	11.4286	20	10	18.3333	8.57143	10	50	30
YJL096W	52.4	72.7	15.2	59.9	38.5	92.8	916.7	137.6	62.8571	80	20	85	50	106.667	1100	227
YJL097W	16.7	18.2	53	49.3	199.5	469.6	3875	647.3	20	20	70	70	259.286	540	4650	1068
YJL094C	14.3	45.5	30.3	46.9	114.3	246.4	1500	390.9	17.1429	50	40	66.6667	148.571	283.333	1800	645
YJR095W	1895.2	2645.5	1147.7	1929.6	130.2	240.6	1937.5	295.8	2274.29	2910	1515	2740	169.286	276.667	2325	488
YJR094W-A	88.1	90.9	53	45.8	8.8	31.9	41.7	41.2	105.714	100	70	65	11.4286	36.6667	50	68
YJL074C	7.1	0	0	7	16.5	23.2	291.7	38.8	8.57143	0	0	10	21.4286	26.6667	350	64
YJL075C	997.6	1481.8	859.8	1487.1	7.1	2.9	229.2	21.8	1197.14	1630	1135	2111.67	9.28571	3.33333	275	36
YJL076W	66.7	63.6	60.6	100.9	4.9	8.7	83.3	12.1	80	70	80	143.333	6.42857	10	100	20
YJR151C	23.8	9.1	22.7	57.5	6.6	14.5	166.7	26.7	28.5714	10	30	81.6667	8.57143	16.6667	200	44
YJR150C	45.2	181.8	72	194.8	39.6	118.8	937.5	87.9	54.2857	200	95	276.667	51.4286	136.667	1125	145
YJR157W	28.6	27.3	41.7	49.3	15.4	55.1	208.3	52.7	34.2857	30	55	70	20	63.3333	250	87
YJR156C	7.1	36.4	7.6	9.4	23.1	43.5	270.8	49.7	8.57143	40	10	13.3333	30	50	325	82
YJR159W	23.8	27.3	34.1	43.4	45.6	92.8	1104.2	173.9	28.5714	30	45	61.6667	59.2857	106.667	1325	287
YJR160C	69	109.1	37.9	136.2	1.6	2.9	20.8	4.8	82.8571	120	50	193.333	2.14286	3.33333	25	8
YLR460C	2.4	0	0	4.7	11	14.5	250	38.8	2.85714	0	0	6.66667	14.2857	16.6667	300	64
YLR459W	71.4	118.2	45.5	83.3	22	52.2	395.8	60	85.7143	130	60	118.333	28.5714	60	475	99
YLL043W	85.7	127.3	37.9	97.4	13.7	34.8	270.8	49.1	102.857	140	50	138.333	17.8571	40	325	81
YLL041C	361.9	409.1	234.8	523.5	27.5	52.2	520.8	103	434.286	450	310	743.333	35.7143	60	625	170
YLL042C	35.7	54.5	22.7	61	35.7	60.9	416.7	85.5	42.8571	60	30	86.6667	46.4286	70	500	141
YLR345W	140.5	136.4	102.3	197.2	2.2	2.9	41.7	6.7	168.571	150	135	280	2.85714	3.33333	50	11
YLR346C	145.2	90.9	90.9	146.7	4.9	17.4	208.3	27.3	174.286	100	120	208.333	6.42857	20	250	45
YML115C	19	54.5	22.7	39.9	21.4	26.1	312.5	67.9	22.8571	60	30	56.6667	27.8571	30	375	112
YML114C	507.1	636.4	371.2	649.1	53.8	130.4	1208.3	227.9	608.571	700	490	921.667	70	150	1450	376
YML116W	19	45.5	15.2	42.3	26.4	40.6	333.3	33.9	22.8571	50	20	60	34.2857	46.6667	400	56
YNL272C	52.4	81.8	26.5	51.6	1.6	2.9	104.2	9.7	62.8571	90	35	73.3333	2.14286	3.33333	125	16
YNL273W	11.9	18.2	0	20	50.5	153.6	1145.8	108.5	14.2857	20	0	28.3333	65.7143	176.667	1375	179
YNL165W	126.2	200	90.9	139.7	14.8	43.5	437.5	87.9	151.429	220	120	198.333	19.2857	50	525	145
YNL164C	2154.8	4190.9	1867.4	3065.7	0.5	11.6	83.3	12.1	2585.71	4610	2465	4353.33	0.714286	13.3333	100	20
YOR207C	35.7	63.6	68.2	69.2	10.4	20.3	208.3	35.2	42.8571	70	90	98.3333	13.5714	23.3333	250	58
YOR206W	9.5	0	0	32.9	2.7	5.8	0	12.1	11.4286	0	0	46.6667	3.57143	6.66667	0	20
YPL116W	23.8	36.4	18.9	37.6	31.3	20.3	333.3	25.5	28.5714	40	25	53.3333	40.7143	23.3333	400	42
YPL115C	83.3	72.7	68.2	183.1	49.5	110.1	1416.7	114.5	100	80	90	260	64.2857	126.667	1700	189
YPR111W	71.4	109.1	72	126.8	3.8	2.9	83.3	16.4	85.7143	120	95	180	5	3.33333	100	27
YPR112C	228.6	318.2	166.7	300.5	2.2	11.6	20.8	7.9	274.286	350	220	426.667	2.85714	13.3333	25	13
YDL241W	26.2	36.4	18.9	49.3	4.4	8.7	20.8	17	31.4286	40	25	70	5.71429	10	25	28
YDL240C-A	7.1	18.2	0	21.1	4.4	0	104.2	19.4	8.57143	20	0	30	5.71429	0	125	32
