# Supplementary material for: Distinct transcriptional roles for Histone H3-K56 acetylation during the cell cycle in Yeast
Source: Nat Commun. 2019 Sep 26;10:4372. doi: 10.1038/s41467-019-12400-5 (PMC6763489; doi:10.1038/s41467-019-12400-5)
Supplement: Supplementary file 6 — Supplementary Data 3 [file 41467_2019_12400_MOESM6_ESM.xlsx]

## Sheet: Sheet1
Gene	WTG1-1	WTG1-2	WTS30-1	WTS30-2	WTS60-1	WTS60-2	WTS90-1	WTS90-2	ASF1-G1-1	ASF1-G1-2	ASF1-S30-1	ASF1-S30-2	ASF1-S60-1	ASF1-S60-2	ASF1-S90-1	ASF1-S90-2	WTG1av	WTS30av	WTS60av	WTS90av	ASF1G1av	ASF1S30av	ASF1S60av	ASF1S90av
HHT1	17.15	19.2	131.75	125	64.1	66	38.7	35.5	12	13.3	245	229.5	32.3	31.7	21.2	24	18.175	128.375	65.05	37.1	12.65	237.25	32	22.6
HHT2	19.25	21	146.75	151	59.8	55.7	48.3	48	13.4	12.1	197.6	201	35.6	38.2	25.2	24.4	20.125	148.875	57.75	48.15	12.75	199.3	36.9	24.8
HHF1	3.85	4.1	83	85.5	52.8	51	11.8	12.3	2.1	2.4	157.2	160.5	88.5	89.2	5.8	6.2	3.975	84.25	51.9	12.05	2.25	158.85	88.85	6
HHF2	9.45	10.7	120.5	122	70.2	72	21.8	19.5	2.5	2	191.55	193	95.1	92.6	12.2	13.5	10.075	121.25	71.1	20.65	2.25	192.275	93.85	12.85
Cdc4	0.76	0.82	1.4	1.2	9.53	10.1	52.25	54	0.23	0.18	2.1	2.45	7	8.4	31	34.4	0.79	1.3	9.815	53.125	0.205	2.275	7.7	32.7
Cdc34	0.2	0.24	3.12	3.45	19.2	21	42.6	44.8	0.45	0.52	1.26	1.8	3.46	4.1	20.1	23	0.22	3.285	20.1	43.7	0.485	1.53	3.78	21.55
Clb5	3.4	3.7	28.25	31	8	9.3	11	12.9	4.33	5.1	78.2	80	21	19.4	5.7	6.4	3.55	29.625	8.65	11.95	4.715	79.1	20.2	6.05
Clb6	0.7	1.1	63.7	65	7	6.5	22	24.4	0.24	0.2	93.4	95	19.2	18.4	3.2	4	0.9	64.35	6.75	23.2	0.22	94.2	18.8	3.6
																										*These values are normalized read numbers by pombe spike-in.
